# Supplementary material for: Autonomous differentiation of transgenic cells requiring no external hormone application: the endogenous gene expression and phytohormone behaviors
Source: Front Plant Sci. 2024 Apr 3;15:1308417. doi: 10.3389/fpls.2024.1308417 (PMC11021773; doi:10.3389/fpls.2024.1308417)
Supplement: Supplementary file 1 [file DataSheet_1.zip]

Archive with 3 entries (3 files):
- Data Sheet 1 (1)/Figures S1 - S15.PPTX
- Data Sheet 1 (1)/Table S1.DOCX
- Data Sheet 1 (1)/Table S2 - S6.xlsx
