# Supplementary material for: Autonomous differentiation of transgenic cells requiring no external hormone application: the endogenous gene expression and phytohormone behaviors
Source: Front Plant Sci. 2024 Apr 3;15:1308417. doi: 10.3389/fpls.2024.1308417 (PMC11021773; doi:10.3389/fpls.2024.1308417)
Supplement: Supplementary file 1 [file DataSheet_1.zip › Data Sheet 1 (1)/Table S2 - S6.xlsx]

## Sheet: Supplementary Table 2
Supplementary Table 2. Raw data of phytohormone quantitative analysis.
The results of active cytokinin (tZ, cZ, DZ, and iP), detected GA types (GA1, GA19, GA24, and GA53), ABA, SA, JA (JA and JAIle), and IAA (IAA and IAAsp) are shown in Figure 2. The CV (Coefficient of Variation) is expressed as a ratio of the standard deviation (S.D.) to the mean, and it represents a relative dispersion of each quantitative data. CV values ​​of 50 or more are shown in light pink ce…
Tube No.	1	2	3	4	mean	S.D.	CV (%S.D.)	5	6	7	8	mean	S.D.	CV (%S.D.)	9	10	11	12	mean	S.D.	CV (%S.D.)	13	14	15	16	mean	S.D.	CV (%S.D.)	17	18	19	20	mean	S.D.	CV (%S.D.)
sample detail	control-1	control-2	control-3	control-4				2w:ΩBBMVP16&WUS-1	2w:ΩBBMVP16&WUS-2	2w:ΩBBMVP16&WUS-3	2w:ΩBBMVP16&WUS-4				2w:ΩBBMVP16&SRDXWUSm1-1	2w:ΩBBMVP16&SRDXWUSm1-2	2w:ΩBBMVP16&SRDXWUSm1-3	2w:ΩBBMVP16&SRDXWUSm1-4				4w:ΩBBMVP16&WUS-1	4w:ΩBBMVP16&WUS-2	4w:ΩBBMVP16&WUS-3	4w:ΩBBMVP16&WUS-4				4w:ΩBBMVP16&SRDXWUSm1-1	4w:ΩBBMVP16&SRDXWUSm1-2	4w:ΩBBMVP16&SRDXWUSm1-3	4w:ΩBBMVP16&SRDXWUSm1-4
analysis No.	138	139	140	141				142	143	144	145				146	147	148	149				150	151	152	153				154	155	156	157
plate position	P2-B6	P2-C6	P2-D6	P2-E6				P2-F6	P2-G6	P2-H6	P2-A7				P2-B7	P2-C7	P2-D7	P2-E7				P2-F7	P2-G7	P2-H7	P2-A8				P2-B8	P2-C8	P2-D8	P2-E8
tZ	0.585195	U.Q.	U.Q.	U.Q.	0.585195	-	-	U.Q.	U.Q.	U.Q.	U.Q.	0	-	-	0.683383	0.557406	0.336273	0.63539	0.553113	0.153599	27.7699	0.516467	0.820967	0.913949	0.752542	0.750982	0.169761	22.6052	0.490887	0.434054	0.547426	0.596931	0.517324	0.0704181	13.612
tZR	U.Q.	U.Q.	U.Q.	U.Q.	0	-	-	0.285456	0.333675	0.467905	0.403351	0.372597	0.0798705	21.4362	0.506994	0.517439	0.514204	0.628118	0.541689	0.0577849	10.6675	0.370642	0.329339	0.367109	0.611454	0.419636	0.129238	30.7975	0.534669	0.411787	0.27082	0.475219	0.423124	0.113257	26.7668
tZRPs	U.Q.	U.Q.	U.Q.	0.0430414	0.0430414	-	-	0.808676	0.662289	1.63216	0.986205	1.02233	0.427579	41.8239	2.88933	2.2541	2.01184	2.52861	2.42097	0.376909	15.5685	2.55628	3.25614	2.87863	3.77911	3.11754	0.525666	16.8616	0.869366	0.981133	1.22377	1.01895	1.02331	0.147967	14.4597
cZ	0.195774	0.138471	0.154607	0.249772	0.184656	0.0496643	26.8956	0.59405	0.690259	1.22347	U.Q.	0.835926	0.339052	40.56	0.715226	0.583332	0.349618	0.690827	0.58475	0.166899	28.5419	0.621068	0.86788	0.96553	0.794276	0.812188	0.145445	17.9078	0.554138	0.503108	0.576586	0.607563	0.560349	0.0439996	7.85218
cZR	0.039416	0.100165	0.0587268	0.527219	0.181382	0.231947	127.878	3.28778	4.30218	2.97397	4.03351	3.64936	0.621996	17.044	2.39901	3.67049	3.09841	2.87934	3.01181	0.527391	17.5108	0.799337	0.790808	0.811055	1.63109	1.00807	0.415426	41.2099	3.06757	2.48687	1.04943	3.1529	2.43919	0.972616	39.8745
cZRPs	0.241259	0.377288	0.277242	0.688663	0.396113	0.203347	51.3356	3.78461	2.64486	3.94378	3.32915	3.4256	0.582024	16.9904	5.05347	4.44349	4.10354	4.68233	4.57071	0.399982	8.751	5.20894	5.93978	3.66005	9.28647	6.02381	2.3737	39.4053	2.62303	4.53417	4.36361	3.83921	3.84001	0.863528	22.4877
DZ	0.251102	U.Q.	U.Q.	U.Q.	0.251102	-	-	U.Q.	U.Q.	U.Q.	U.Q.	0	-	-	U.Q.	U.Q.	U.Q.	U.Q.	0	-	-	U.Q.	U.Q.	U.Q.	U.Q.	0	-	-	U.Q.	U.Q.	0.283654	0.18075	0.232202	-	-
DZR	U.Q.	0.041135	U.Q.	0.0306306	0.0358828	-	-	0.0434775	0.0375057	0.0576984	0.047884	0.0466414	0.00851025	18.2461	0.156362	0.169533	0.158906	0.306829	0.197908	0.0728382	36.8041	0.0800703	0.0922405	0.0681332	0.170065	0.102627	0.046023	44.8449	0.297699	0.344261	0.1801	0.439294	0.315338	0.107706	34.1558
DZRPs	U.Q.	U.Q.	0.0261594	U.Q.	0.0261594	-	-	0.0567716	0.038221	0.0705734	0.0540852	0.0549128	0.0132667	24.1595	0.408497	0.305341	0.231317	0.343082	0.322059	0.0739977	22.9764	0.374296	0.454615	0.352058	0.562909	0.43597	0.0954047	21.8833	0.557266	0.432121	0.338412	0.428489	0.439072	0.0899309	20.4821
iP	U.Q.	U.Q.	U.Q.	0.13473	0.13473	-	-	U.Q.	U.Q.	U.Q.	U.Q.	0	-	-	0.303524	0.173609	0.133085	0.241995	0.213053	0.0752183	35.3049	0.318389	0.447305	0.333607	0.459398	0.389675	0.0739545	18.9785	0.571185	0.545267	0.65796	0.568262	0.585669	0.0495683	8.46354
iPR	0.16832	0.366127	0.223489	1.6316	0.597385	0.694498	116.256	U.Q.	U.Q.	0.0859365	0.125503	0.10572	-	-	0.206602	0.199518	0.137914	0.306253	0.212572	0.0696561	32.7683	0.158418	0.174991	0.160895	0.337371	0.207919	0.0866095	41.6554	1.41905	0.876753	0.516593	1.18212	0.99863	0.39057	39.1106
iPRPs	0.870893	1.08706	0.575532	2.01553	1.13725	0.621922	54.6863	0.628721	0.391175	0.746686	0.661622	0.607051	0.152259	25.0817	2.10973	1.50614	1.36775	1.85518	1.7097	0.336432	19.6778	1.64358	2.05323	1.66111	2.74606	2.02599	0.51595	25.4665	2.71463	3.22975	3.3216	2.92582	3.04795	0.279258	9.16215
tZ7G	U.Q.	U.Q.	U.Q.	U.Q.	0	-	-	U.Q.	U.Q.	ISU.Q.	U.Q.	0	-	-	U.Q.	U.Q.	U.Q.	U.Q.	0	-	-	U.Q.	U.Q.	U.Q.	U.Q.	0	-	-	U.Q.	U.Q.	U.Q.	U.Q.	0	-	-
tZ9G	U.Q.	U.Q.	U.Q.	U.Q.	0	-	-	U.Q.	U.Q.	U.Q.	U.Q.	0	-	-	U.Q.	U.Q.	U.Q.	U.Q.	0	-	-	0.0637202	0.0870583	0.0680544	0.0505353	0.0673421	0.0151088	22.4358	0.0369904	U.Q.	0.0277675	U.Q.	0.0323789	-	-
tZOG	U.Q.	U.Q.	0.548353	U.Q.	0.548353	-	-	U.Q.	U.Q.	U.Q.	U.Q.	0	-	-	U.Q.	U.Q.	U.Q.	U.Q.	0	-	-	U.Q.	U.Q.	U.Q.	U.Q.	0	-	-	U.Q.	U.Q.	U.Q.	U.Q.	0	-	-
cZOG	1.9283	3.51836	4.2802	7.67045	4.34933	2.4212	55.6683	2.56716	3.94384	4.62982	3.72705	3.71697	0.857698	23.0752	2.44133	3.20511	4.75018	4.43638	3.70825	1.07611	29.0193	1.50632	2.07263	1.79745	1.98443	1.84021	0.250418	13.6081	3.27283	5.14337	2.36984	3.97746	3.69087	1.17072	31.7193
tZROG	U.Q.	U.Q.	U.Q.	U.Q.	0	-	-	U.Q.	U.Q.	U.Q.	U.Q.	0	-	-	0.101282	0.109321	U.Q.	0.147779	0.119461	0.0248515	20.8031	0.112808	0.124028	0.111061	0.0815703	0.107367	0.018132	16.8879	0.0598788	U.Q.	U.Q.	0.0504529	0.0551658	-	-
cZROG	0.468415	0.769716	0.770673	0.94667	0.738869	0.19857	26.8749	0.46629	0.432486	0.46837	0.503236	0.467596	0.0288976	6.18005	0.532159	0.447375	0.602809	0.656608	0.559738	0.0905996	16.1861	0.374256	0.290516	0.258054	0.404903	0.331932	0.0690154	20.792	0.383929	0.429092	0.285388	0.484558	0.395742	0.0842972	21.3011
tZRPsOG	U.Q.	U.Q.	U.Q.	U.Q.	0	-	-	U.Q.	U.Q.	U.Q.	U.Q.	0	-	-	U.Q.	U.Q.	U.Q.	U.Q.	0	-	-	U.Q.	U.Q.	U.Q.	U.Q.	0	-	-	U.Q.	U.Q.	U.Q.	U.Q.	0	-	-
cZRPsOG	0.063361	0.132296	0.112466	0.271161	0.144821	0.0890716	61.5046	0.143251	0.172023	0.226489	0.102611	0.161093	0.0520722	32.3242	0.0873252	0.107852	0.11029	0.156843	0.115577	0.0293749	25.4158	0.037238	0.0620218	0.0352897	0.0563282	0.0477194	0.013454	28.1939	0.0448127	0.0444526	U.Q.	U.Q.	0.0446326	-	-
DZ9G	U.Q.	U.Q.	U.Q.	U.Q.	0	-	-	U.Q.	U.Q.	U.Q.	U.Q.	0	-	-	U.Q.	U.Q.	U.Q.	U.Q.	0	-	-	U.Q.	U.Q.	U.Q.	U.Q.	0	-	-	U.Q.	U.Q.	U.Q.	U.Q.	0	-	-
iP7G	6.9979	9.5459	16.0006	62.5214	23.7664	26.113	109.873	5.64438	5.64362	7.1943	7.6665	6.5372	1.04924	16.0503	36.5621	26.7376	18.7612	26.8629	27.231	7.28437	26.7503	25.1963	28.9555	25.3169	34.0384	28.3768	4.15803	14.6529	35.6957	29.8382	39.999	31.9251	34.3645	4.47054	13.0092
iP9G	U.Q.	U.Q.	U.Q.	U.Q.	0	-	-	U.Q.	U.Q.	U.Q.	U.Q.	0	-	-	U.Q.	U.Q.	U.Q.	U.Q.	0	-	-	0.0221204	0.0444813	0.0170097	U.Q.	0.0278705	0.0146106	52.4232	0.038015	0.0373943	U.Q.	0.0347327	0.036714	0.00174369	4.7494
GA1	U.Q.	U.Q.	0.763993	U.Q.	0.763993	-	-	U.Q.	U.Q.	U.Q.	U.Q.	0	-	-	U.Q.	U.Q.	U.Q.	U.Q.	0	-	-	U.Q.	U.Q.	U.Q.	U.Q.	0	-	-	U.Q.	U.Q.	U.Q.	U.Q.	0	-	-
GA3	U.Q.	U.Q.	U.Q.	U.Q.	0	-	-	U.Q.	U.Q.	U.Q.	U.Q.	0	-	-	U.Q.	U.Q.	U.Q.	U.Q.	0	-	-	U.Q.	U.Q.	U.Q.	U.Q.	0	-	-	U.Q.	U.Q.	U.Q.	U.Q.	0	-	-
GA4	U.Q.	U.Q.	U.Q.	U.Q.	0	-	-	U.Q.	U.Q.	U.Q.	U.Q.	0	-	-	U.Q.	U.Q.	U.Q.	U.Q.	0	-	-	U.Q.	U.Q.	U.Q.	U.Q.	0	-	-	U.Q.	U.Q.	U.Q.	U.Q.	0	-	-
GA7	U.Q.	U.Q.	U.Q.	U.Q.	0	-	-	U.Q.	U.Q.	U.Q.	U.Q.	0	-	-	U.Q.	U.Q.	U.Q.	U.Q.	0	-	-	U.Q.	U.Q.	U.Q.	U.Q.	0	-	-	U.Q.	U.Q.	U.Q.	U.Q.	0	-	-
GA8	U.Q.	U.Q.	U.Q.	U.Q.	0	-	-	U.Q.	U.Q.	U.Q.	U.Q.	0	-	-	U.Q.	U.Q.	U.Q.	U.Q.	0	-	-	U.Q.	U.Q.	U.Q.	U.Q.	0	-	-	U.Q.	U.Q.	U.Q.	U.Q.	0	-	-
GA9	U.Q.	ISU.Q.	ISU.Q.	ISU.Q.	0	-	-	ISU.Q.	ISU.Q.	ISU.Q.	U.Q.	0	-	-	ISU.Q.	ISU.Q.	ISU.Q.	U.Q.	0	-	-	ISU.Q.	U.Q.	ISU.Q.	ISU.Q.	0	-	-	ISU.Q.	ISU.Q.	ISU.Q.	ISU.Q.	0	-	-
GA12	U.Q.	U.Q.	U.Q.	U.Q.	0	-	-	U.Q.	U.Q.	U.Q.	U.Q.	0	-	-	U.Q.	U.Q.	U.Q.	U.Q.	0	-	-	U.Q.	U.Q.	U.Q.	U.Q.	0	-	-	U.Q.	U.Q.	U.Q.	U.Q.	0	-	-
GA15	U.Q.	U.Q.	U.Q.	U.Q.	0	-	-	U.Q.	U.Q.	U.Q.	U.Q.	0	-	-	U.Q.	U.Q.	U.Q.	U.Q.	0	-	-	U.Q.	U.Q.	U.Q.	U.Q.	0	-	-	U.Q.	U.Q.	U.Q.	U.Q.	0	-	-
GA19	0.842864	0.621535	1.10531	1.37558	0.986323	0.326257	33.0781	U.Q.	U.Q.	U.Q.	U.Q.	0	-	-	U.Q.	U.Q.	U.Q.	U.Q.	0	-	-	0.644196	U.Q.	U.Q.	0.673228	0.658712	-	-	2.37925	2.18582	2.48841	2.04087	2.27359	0.199312	8.76639
GA20	U.Q.	U.Q.	U.Q.	U.Q.	0	-	-	U.Q.	U.Q.	U.Q.	U.Q.	0	-	-	U.Q.	U.Q.	U.Q.	U.Q.	0	-	-	U.Q.	U.Q.	U.Q.	U.Q.	0	-	-	U.Q.	U.Q.	U.Q.	U.Q.	0	-	-
GA24	U.Q.	U.Q.	U.Q.	U.Q.	0	-	-	1.03969	1.00446	1.04179	0.975585	1.01538	0.0315788	3.11004	1.31671	1.2446	1.12076	1.27869	1.24019	0.0848931	6.84517	1.05454	1.05316	1.06044	1.09694	1.06627	0.0206912	1.94052	1.87902	1.67359	1.65492	1.57855	1.69652	0.128425	7.5699
GA44	U.Q.	U.Q.	U.Q.	U.Q.	0	-	-	U.Q.	U.Q.	U.Q.	U.Q.	0	-	-	U.Q.	U.Q.	U.Q.	U.Q.	0	-	-	U.Q.	U.Q.	U.Q.	U.Q.	0	-	-	U.Q.	U.Q.	U.Q.	U.Q.	0	-	-
GA53	U.Q.	U.Q.	U.Q.	U.Q.	0	-	-	U.Q.	U.Q.	U.Q.	U.Q.	0	-	-	U.Q.	U.Q.	U.Q.	U.Q.	0	-	-	0.14321	U.Q.	U.Q.	U.Q.	0.14321	-	-	U.Q.	0.229939	0.229714	0.237666	0.23244	0.00452735	1.94775
ABA	71.1711	31.2095	66.7374	321.121	122.56	133.577	108.989	2.76738	3.18272	4.12511	3.71909	3.44858	0.59598	17.2819	14.6027	13.0316	7.90916	11.3883	11.7329	2.86717	24.437	15.2637	17.9293	12.8418	27.3551	18.3475	6.3544	34.6337	44.7176	62.5425	51.3058	48.835	51.8502	7.62861	14.7128
SA	1057.22	653.402	266.888	786.694	691.051	328.917	47.5966	1621.96	1315.84	1280.75	1409.47	1407.01	153.258	10.8925	1459.33	1641.94	1467.6	1122.18	1422.76	217.364	15.2776	362.176	289.561	309.798	441.943	350.869	67.9897	19.3775	341.78	390.761	250.808	457.748	360.274	87.0929	24.1741
JA	749.988	201.222	15.7404	988.36	488.828	456.167	93.3187	U.Q.	U.Q.	6.65734	8.13881	7.39807	-	-	7.62192	17.6407	10.1007	U.Q.	11.7878	5.21809	44.2671	8.00083	6.4194	17.883	14.6482	11.7379	5.43092	46.2684	11.7346	13.2739	6.15693	48.6289	19.9486	19.3631	97.0651
IAA	28.9093	30.4486	32.0332	27.3358	29.6817	2.01803	6.79889	7.67319	6.61639	6.35036	12.5802	8.30504	2.90681	35.0005	57.9318	57.8625	39.0269	55.7104	52.6329	9.12907	17.3448	88.8252	85.3196	83.5753	76.6534	83.5934	5.11583	6.1199	82.7249	87.8592	80.4063	86.1941	84.2961	3.36141	3.98762
IAAsp	U.Q.	U.Q.	U.Q.	U.Q.	0	-	-	22.1258	16.308	27.149	26.379	22.9905	4.97254	21.6287	210.322	204.227	131.613	155.488	175.412	38.1414	21.7438	170.832	192.088	148.916	185.801	174.409	19.1923	11.0042	183.453	331.68	391.055	292.962	299.787	87.4209	29.161
JAIle	40.5326	18.7291	U.Q.	18.6821	25.9813	12.6018	48.5035	1.81399	2.64659	U.Q.	1.79475	2.08511	0.486348	23.3248	U.Q.	2.62122	U.Q.	U.Q.	2.62122	-	-	U.Q.	U.Q.	U.Q.	U.Q.	0	-	-	U.Q.	U.Q.	U.Q.	U.Q.	0	-	-	pmol/gFW

## Sheet: Supplementary Table 3
Supplementary Table 3. Annotation of DEGs associated with cytokinin, auxin, and cell wall-related GO terms.
The 128 DEGs (2w:ΩBBMVP16&WUS: G1 < 2w:ΩBBMVP16&SRDXWUSm1: G2) were used for the GO enrichment analysis (Figure 4).
GO term	Name of DEGs in Nicotiana tabacum	Log2 fold change	q value culculated by TCC-GUI	Gene description in NCBI	Ortholog gene in Arabidopsis thaliana (OrthDB)	Gene name in Arabidopsis thaliana (OrthDB)	Gene description in tair
response to cytokinin/cytokinin-activated signaling pathway/cellular response to cytokinin stimulus	LOC107806560	7.42039	0.00944532	pseudo histidine-containing phosphotransfer protein 6-like	AT1G80100	HP6	HP6 lacks the conserved histidine residue (Asn83 in AHP6b), which is required for phosphotransfer, present in the other AHPs. AHP6 does not appear to have phosphotransfer activity. Acts as an inhibitor of cytokinin signaling by interacting with the phosphorelay machinery. Expressed in developing protoxylem and associated pericycle cell files. Negative regulator of cytokinin signaling. Expression …
	LOC107811209	7.20083	0.0226175	pseudo histidine-containing phosphotransfer protein 6-like	AT1G80100	HP6	HP6 lacks the conserved histidine residue (Asn83 in AHP6b), which is required for phosphotransfer, present in the other AHPs. AHP6 does not appear to have phosphotransfer activity. Acts as an inhibitor of cytokinin signaling by interacting with the phosphorelay machinery. Expressed in developing protoxylem and associated pericycle cell files. Negative regulator of cytokinin signaling. Expression …
cellular response to auxin stimulus/auxin-activated signaling pathway	LOC107762242	6.68558	0.0454268	auxin-responsive protein IAA28-like	AT4G32280	IAA29	Indole-3-acetic acid inducible 29 protein involved in IAA signaling. Downstream target of PIF4.
	LOC107782639	7.4303	0.00944532	auxin-responsive protein IAA26-like	AT3G16500	IAA26, PAP1	phytochrome-associated protein 1 (PAP1)
					AT1G51950	IAA18	indole-3-acetic acid inducible 18
	LOC107799472	2.08754	0.00547391	auxin efflux carrier component 1-like	AT1G23080	PIN7	Encodes a novel component of auxin efflux that is located apically in the basal cell and is involved during embryogenesis in setting up the apical-basal axis in the embryo. It is also involved in pattern specification during root development. In roots, it is expressed at lateral and basal membranes of provascular cells in the meristem and elongation zone, whereas in the columella cells it coincid…
					AT2G01420	PIN4	Encodes a putative auxin efflux carrier that is localized in developing and mature root meristems. It is involved in the maintenance of embryonic auxin gradients. A role for AtPIN4 in generating a sink for auxin below the quiescent center of the root meristem that is essential for auxin distribution and patterning is proposed. In the root, PIN4 is detected around the quiescent center and cells su…
					AT1G73590	PIN1	Encodes an auxin efflux carrier involved in shoot and root development. It is involved in the maintenance of embryonic auxin gradients. Loss of function severely affects organ initiation, pin1 mutants are characterised by an inflorescence meristem that does not initiate any flowers, resulting in the formation of a naked inflorescence stem. PIN1 is involved in the determination of leaf shape by ac…
					AT1G70940	PIN3	A regulator of auxin efflux and involved in differential growth. PIN3 is expressed in gravity-sensing tissues, with PIN3 protein accumulating predominantly at the lateral cell surface. PIN3 localizes to the plasma membrane and to vesicles. In roots, PIN3 is expressed without pronounced polarity in tiers two and three of the columella cells, at the basal side of vascular cells, and to the lateral …
cell wall macromolecule catabolic process/cell wall polysaccharide catabolic process	LOC107764751	6.55812	8.82e-05	beta-xylosidase/alpha-L-arabinofuranosidase 2-like	AT5G09700	AT5G09700	pseudogene of glycosyl hydrolase family 3 protein
					AT5G64572	XYL4	Natural antisense transcript overlaps with AT5G64570
					AT5G64570	BXL4, XYL4	ARABIDOPSIS THALIANA BETA-D-XYLOSIDASE 4, ATBXL4, BETA-D-XYLOSIDASE 4, BETA-XYLOSIDASE4, BXL4, XYL4
	LOC107810773	6.59171	9.42e-05	probable beta-D-xylosidase 2	AT1G02640	BXL2	encodes a protein similar to a beta-xylosidase located in the extracellular matrix. This is a member of glycosyl hydrolase family 3 and has six other closely related members.
					AT5G49360	BXL1	Encodes a bifunctional {beta}-D-xylosidase/{alpha}-L-arabinofuranosidase required for pectic arabinan modification. Located in the extracellular matrix. Gene is expressed specifically in tissues undergoing secondary wall thickening. This is a member of glycosyl hydrolase family 3 and has six other closely related members.
cell wall macromolecule catabolic process	LOC107763561	7.72213	1.24e-06	endochitinase 3-like	AT3G12502	CHI-B, HCHIB	Natural antisense transcript overlaps with AT3G12500 (Description of AT3G12500: encodes a basic chitinase involved in ethylene/jasmonic acid mediated signalling pathway during systemic acquired resistance based on expression analyses.)

## Sheet: Supplementary Table 4
Supplementary Table 4. Annotation of DEGs associated with abscisic acid (ABA) and auxin-related GO terms.
The 2,380 DEGs (4w:ΩBBMVP16&WUS: G1 < 4w:ΩBBMVP16&SRDXWUSm1: G2) were used for the GO enrichment analysis (Figure 5).
GO term	Name of DEGs in Nicotiana tabacum	Log2 fold change	q value culculated by TCC-GUI	Gene description in NCBI	Ortholog gene in Arabidopsis thaliana (OrthDB)	Gene name in Arabidopsis thaliana (OrthDB)	Gene description in tair
cellular response to auxinstimulus / auxin-activated signaling pathway	LOC107761773	1.89418	0.00277807	auxin response factor 6-like	AT1G30330	ARF6	Encodes a member of the auxin response factor family. Mediates auxin response via expression of auxin regulated genes. Acts redundantly with ARF8 to control stamen elongation and flower maturation. Expression of ARF6 is controlled by miR167.
	LOC107765046	1.58154	0.00283758	uncharacterized transporter C5D6.04-like	AT2G17500	PILS5	Intracellular auxin transport facilitator at the endoplasmic reticulum.
					AT5G65980	PILS7	Endomembrane-associated auxin efflux carrier involved in phosphorous uptake. Allelic variation at the PILS7 locus is associated with root Pi concentration in P-limited accessions.
	LOC107772558	0.827888	0.0453153	auxin-responsive protein IAA13-like	AT4G28640	IAA11	Auxin induced gene, IAA11 (IAA11).
					AT1G04550	IAA12	IAA12/BDL plays a role in auxin-mediated processes of apical-basal patterning in the embryo. bdl mutants lack a primary root meristem
	LOC107772755	1.30109	0.0139604	probable auxin efflux carrier component 6	AT1G77110	PIN6	Rate-limiting factor in saturable efflux of auxins. PINs are directly involved of in catalyzing cellular auxin efflux.
	LOC107774783	1.0309	0.0156311	auxin response factor 6-like	AT1G30330	ARF6	Encodes a member of the auxin response factor family. Mediates auxin response via expression of auxin regulated genes. Acts redundantly with ARF8 to control stamen elongation and flower maturation. Expression of ARF6 is controlled by miR167.
	LOC107779361	0.7121	0.0164548	auxin-responsive protein IAA20-like	AT4G32280	IAA29	Indole-3-acetic acid inducible 29 protein involved in IAA signaling. Downstream target of PIF4.
	LOC107782639	2.46148	0.000183042	auxin-responsive protein IAA26-like	AT3G16500	IAA26, PAP1	phytochrome-associated protein 1 (PAP1)
					AT1G51950	IAA18	indole-3-acetic acid inducible 18
	LOC107786124	1.07655	0.000557393	auxin-responsive protein IAA13-like	AT4G28640	IAA11	Auxin induced gene, IAA11 (IAA11).
					AT1G04550	IAA12	IAA12/BDL plays a role in auxin-mediated processes of apical-basal patterning in the embryo. bdl mutants lack a primary root meristem
	LOC107786386	4.41269	0.0488324	VAN3-binding protein-like	AT3G63300	VAB, FKD1	Encodes a pleckstrin homology domain- and DUF828-containing protein. Mutants have defects in leaf vascular pattering, with vascular bundles that fail to meet distally in both the cotyledons and leaves. Necessary to the formation of the closed leaf vascular pattern characteristic of dicot leaves in response to auxin. Redundant with FKD2. FKD1 may influence PIN1 localization in an auxin dependent m…
					AT3G22810	FL2	FORKED-LIKE family member, part of Group 1 (FKD1, FL1-FL3; Group 2 consists of FL4 and FL8 and Group 3 consists of FL5- FL7). May coordinate leaf size with vein density, where Group 1 members and Group 3 members have opposing functions.
					AT4G14740	FL3	FORKED-LIKE family member, part of Group 1 (FKD1, FL1-FL3; Group 2 consists of FL4 and FL8 and Group 3 consists of FL5- FL7). May coordinate leaf size with vein density, where Group 1 members and Group 3 members have opposing functions.
	LOC107787968	0.737701	0.00836249	auxin response factor 5-like	AT1G19850	ARF5, MP	Encodes a transcription factor (IAA24) mediating embryo axis formation and vascular development. Similar to AUXIN RESPONSIVE FACTOR 1 (ARF1) shown to bind to auxin responsive elements (AREs), and to the maize transcriptional activator VIVIPAROUS 1( VP1). In situ hybridization shows expression in provascular tissue of embryos, the emerging shoot primordia, then is restricted to provascular tissue,…
	LOC107797525	0.743376	0.0198993	auxin-responsive protein IAA26-like	AT1G51950	IAA18	indole-3-acetic acid inducible 18
					AT3G16500	IAA26, PAP1	phytochrome-associated protein 1 (PAP1)
	LOC107797537	1.05823	0.00911855	uncharacterized transporter YBR287W-like	AT1G76530	PILS4	Auxin efflux carrier family protein
					AT1G20925	PILS1	Member of family of proteins that are similar to PIN auxin transporter.
					AT1G76520	PILS3	Auxin efflux carrier family protein
	LOC107798348	0.692428	0.0165728	auxin response factor 2-like	AT5G62000	ARF2	Encodes an auxin response factor. Mutants have many defects including enlarged rosette leaves, reduced fertility, later senescence, hypocotyl elongation defects, enlarged seeds and enlarged cotyledons. May not mediate auxin effects. Increase in seed size due to increased cell proliferation. The mRNA is cell-to-cell mobile.
	LOC107799664	6.46642	0.00880956	auxin-responsive protein IAA1-like	AT2G22670	IAA8	Encodes a transcriptional repressor of the auxin response that is auxin inducible and is involved in lateral root formation. The mRNA is cell-to-cell mobile.
					AT4G29080	IAA27, PAP2	phytochrome-associated protein 2 (PAP2)
					AT4G14550	IAA14	IAA14 is a member of the Aux/IAA protein family. Involved in lateral root development. Gain of function mutation decreases auxin-inducible gene expression. Protein is localized to the nucleus. Expressed in stele and root tip epidermis. Functions as a negative regulator of ARF7/19.
					AT3G17600	IAA31	Encodes a member of the Aux/IAA family of proteins implicated in auxin signaling. IAA31 shares several residues with the conserved domain II region, believed to act as a degron in many of the rapidly degraded Aux/IAA family members. An IAA31 fusion protein is quite long-lived, but can be degraded more rapidly in the presence of auxin. Unlike many other family members, IAA31 transcript levels do n…
					AT3G04730	IAA16	early auxin-induced (IAA16)
					AT3G23030	IAA2	auxin inducible gene expressed in the nucleus
					AT3G16500	IAA26, PAP1	phytochrome-associated protein 1 (PAP1)
					AT3G23050	IAA7	Transcription regulator acting as repressor of auxin-inducible gene expression. Plays role in the control of gravitropic growth and development in light-grown seedlings. Auxin induces the degradation of the protein in a dosage-dependent manner in a process mediated by AtRac1. Auxin induced the relocalization of the protein within the nucleus from a diffused nucleoplasmic pattern to a discrete par…
					AT3G62100	IAA30	Encodes a member of the Aux/IAA family of proteins implicated in auxin signaling. IAA30 lacks the conserved degron (domain II) found in many family members. IAA30 transcripts are induced by auxin treatment and accumulate preferentially in the quiescent center cells of the root meristem. Overexpression of IAA30 leads to defects in gravitropism, root development, root meristem maintenance, and coty…
					AT3G15540	IAA19	Primary auxin-responsive gene. Involved in the regulation stamen filaments development.
					AT4G32280	IAA29	Indole-3-acetic acid inducible 29 protein involved in IAA signaling. Downstream target of PIF4.
					AT2G46990	IAA20	Encodes a member of the Aux/IAA family of proteins implicated in auxin signaling. IAA20 lacks the conserved degron (domain II) found in many family members, and IAA20 fusion proteins are stable in Arabidopsis seedlings. IAA20 transcripts are induced by auxin treatment, and overexpression of IAA20 leads to defects in gravitropism, root development, root meristem maintenance, etiolation, and cotyle…
					AT1G04550	IAA12	IAA12/BDL plays a role in auxin-mediated processes of apical-basal patterning in the embryo. bdl mutants lack a primary root meristem
					AT1G51950	IAA18	indole-3-acetic acid inducible 18
					AT1G15580	IAA5	auxin induced protein
					AT1G04240	SHY2	SHY2/IAA3 regulates multiple auxin responses in roots. It is induced rapidly by IAA, and has been shown to be phosphorylated by oat phytochrome A in vitro.
					AT1G52830	IAA6	An extragenic dominant suppressor of the hy2 mutant phenotype. Also exhibits aspects of constitutive photomorphogenetic phenotype in the absence of hy2. Mutants have dominant leaf curling phenotype shortened hypocotyls and reduced apical hook. Induced by indole-3-acetic acid.
					AT1G80390	IAA15	Member of a multigene family of Auxin responsive genes.
					AT1G04250	AXR3, IAA17	Transcription regulator acting as repressor of auxin-inducible gene expression. Auxin-inducible AUX/IAA gene. Short-lived nuclear protein with four conserved domains. Domain III has homology to beta alpha alpha dimerization and DNA binding domains. Involved in auxin signaling and is a positive modulator of natural leaf senescence. Auxin induces the degradation of the protein in a dosage-dependent…
					AT5G43700	ATAUX2-11, IAA4	Auxin inducible protein similar to transcription factors.
					AT5G65670	IAA9	auxin (indole-3-acetic acid) induced gene The mRNA is cell-to-cell mobile.
					AT4G28640	IAA11	Auxin induced gene, IAA11 (IAA11). Check the Comments field on the locus page to view updated sequence annotation.
	LOC107800866	0.911231	0.00370454	probable glutathione S-transferase	AT3G09270	GSTU8	Encodes glutathione transferase belonging to the tau class of GSTs.
					AT2G29420	GSTU7	Encodes glutathione transferase belonging to the tau class of GSTs.
	LOC107802499	0.925821	0.0109915	auxin-responsive protein IAA27-like	AT4G29080	IAA27, PAP2	phytochrome-associated protein 2 (PAP2)
					AT5G65670	IAA9	auxin (indole-3-acetic acid) induced gene The mRNA is cell-to-cell mobile.
					AT2G22670	IAA8	Encodes a transcriptional repressor of the auxin response that is auxin inducible and is involved in lateral root formation. The mRNA is cell-to-cell mobile.
	LOC107802704	1.01583	0.00030428	probable glutathione S-transferase	–	–	–
	LOC107803745	1.17512	0.00019835	auxin response factor 3-like	AT2G33860	ARF3, ETT	ettin (ett) mutations have pleiotropic effects on Arabidopsis flower development, causing increases in perianth organ number, decreases in stamen number and anther formation, and apical-basal patterning defects in the gynoecium. The ETTIN gene encodes a protein with homology to DNA binding proteins which bind to auxin response elements. ETT transcript is expressed throughout stage 1 floral merist…
	LOC107807809	0.840407	0.00398744	auxin-responsive protein IAA26-like	AT1G51950	IAA18	indole-3-acetic acid inducible 18
					AT3G16500	IAA26, PAP1	phytochrome-associated protein 1 (PAP1)
	LOC107811613	0.65926	0.0496684	auxin-responsive protein IAA29-like	AT4G32280	IAA29	Indole-3-acetic acid inducible 29 protein involved in IAA signaling. Downstream target of PIF4.
	LOC107814232	0.674108	0.0400121	auxin-responsive protein IAA27-like	AT4G29080	IAA27, PAP2	phytochrome-associated protein 2 (PAP2)
					AT5G65670	IAA9	auxin (indole-3-acetic acid) induced gene The mRNA is cell-to-cell mobile.
					AT2G22670	IAA8	Encodes a transcriptional repressor of the auxin response that is auxin inducible and is involved in lateral root formation. The mRNA is cell-to-cell mobile.
	LOC107829903	1.66102	0.0113683	uncharacterized transporter C5D6.04-like	AT2G17500	PILS5	Intracellular auxin transport facilitator at the endoplasmic reticulum.
					AT5G65980	PILS7	Endomembrane-associated auxin efflux carrier involved in phosphorous uptake. Allelic variation at the PILS7 locus is associated with root Pi concentration in P-limited accessions.
	LOC107831629	0.617962	0.0369096	auxin response factor 2-like	AT5G62000	ARF2	Encodes an auxin response factor. Mutants have many defects including enlarged rosette leaves, reduced fertility, later senescence, hypocotyl elongation defects, enlarged seeds and enlarged cotyledons. May not mediate auxin effects. Increase in seed size due to increased cell proliferation. The mRNA is cell-to-cell mobile.
	LOC107832210	0.612903	0.0434608	auxin response factor 19-like	–	–	–
response to abscisic acid	LOC107760113	1.92827	0.0402722	abscisic acid receptor PYL2-like	–	–	–
	LOC107760739	1.8256	0.00357007	protein ABSCISIC ACID-INSENSITIVE 5-like	AT2G36270	ABI5	Encodes a member of the basic leucine zipper transcription factor family, involved in ABA signalling during seed maturation and germination. The Arabidopsis abscisic acid (ABA)-insensitive abi5 mutants have pleiotropic defects in ABA response, including decreased sensitivity to ABA inhibition of germination and altered expression of some ABA-regulated genes. Comparison of seed and ABA-inducible v…
	LOC107761161	3.68892	6.2e-09	em protein H5	AT2G40170	EM6, GEA6	Encodes a group 1 LEA gene that is activated by direct binding of ABI5 to its promoter and is involved in response to ABA. Is required for normal seed development. Involved in regulating the timing of desiccation tolerance and rate of water loss during seed maturation.
					AT3G51810	EM1	Encodes a ABA-inducible protein that accumulates during seed maturation, in parallel with its corresponding mRNA but with a 3 d delay. During germination, AtEm1 protein undergoes two successive cleavages before being degraded. Both proteins are more stable than the corresponding mRNA. The gene can be activated by the basic leucine zipper transcription factor ABI5. Expressed predominantly in prova…
	LOC107763249	2.17056	0.0288847	abscisic acid and environmental stress-inducible protein TAS14-like	–	–	–
	LOC107763252	2.63923	2.61e-05	dehydrin DHN1-like	–	–	–
	LOC107763333	4.50594	5.86e-24	em-like protein	AT2G40170	EM6, GEA6	Encodes a group 1 LEA gene that is activated by direct binding of ABI5 to its promoter and is involved in response to ABA. Is required for normal seed development. Involved in regulating the timing of desiccation tolerance and rate of water loss during seed maturation.
					AT3G51810	EM1	Encodes a ABA-inducible protein that accumulates during seed maturation, in parallel with its corresponding mRNA but with a 3 d delay. During germination, AtEm1 protein undergoes two successive cleavages before being degraded. Both proteins are more stable than the corresponding mRNA. The gene can be activated by the basic leucine zipper transcription factor ABI5. Expressed predominantly in prova…
	LOC107765198	2.75183	0.000155747	late embryogenesis abundant protein-like	AT2G21490	LEA	dehydrin LEA
					AT4G39130	–	Dehydrin family protein
	LOC107776344	2.40374	0.00242882	late embryogenesis abundant protein-like	–	–	–
	LOC107778387	0.871556	0.0459161	abscisic acid receptor PYL4-like	AT2G38310	PYL4	Encodes a member of the PYR (pyrabactin resistance )/PYL(PYR1-like)/RCAR (regulatory components of ABA receptor) family proteins with 14 members. PYR/PYL/RCAR family proteins function as abscisic acid sensors. Mediate ABA-dependent regulation of protein phosphatase 2Cs ABI1 and ABI2. The mRNA is cell-to-cell mobile.
					AT5G05440	PYL5	Encodes a member of the PYR (pyrabactin resistance )/PYL(PYR1-like)/RCAR (regulatory components of ABA receptor) family proteins with 14 members. PYR/PYL/RCAR family proteins function as abscisic acid sensors. Mediate ABA-dependent regulation of protein phosphatase 2Cs ABI1 and ABI2.
	LOC107782669	1.7683	0.0128234	protein ABSCISIC ACID-INSENSITIVE 5-like	AT2G36270	ABI5	Encodes a member of the basic leucine zipper transcription factor family, involved in ABA signalling during seed maturation and germination. The Arabidopsis abscisic acid (ABA)-insensitive abi5 mutants have pleiotropic defects in ABA response, including decreased sensitivity to ABA inhibition of germination and altered expression of some ABA-regulated genes. Comparison of seed and ABA-inducible v…
	LOC107782725	2.66751	0.00381767	low-temperature-induced 65 kDa protein-like	AT3G46750	–	low-temperature-induced protein
	LOC107788622	1.07597	0.000421485	abscisic acid receptor PYL4-like	AT2G38310	PYL4	Encodes a member of the PYR (pyrabactin resistance )/PYL(PYR1-like)/RCAR (regulatory components of ABA receptor) family proteins with 14 members. PYR/PYL/RCAR family proteins function as abscisic acid sensors. Mediate ABA-dependent regulation of protein phosphatase 2Cs ABI1 and ABI2. The mRNA is cell-to-cell mobile.
					AT5G05440	PYL5	Encodes a member of the PYR (pyrabactin resistance )/PYL(PYR1-like)/RCAR (regulatory components of ABA receptor) family proteins with 14 members. PYR/PYL/RCAR family proteins function as abscisic acid sensors. Mediate ABA-dependent regulation of protein phosphatase 2Cs ABI1 and ABI2.
	LOC107793794	4.55334	5.83e-17	em protein H5-like	AT2G40170	EM6, GEA6	Encodes a group 1 LEA gene that is activated by direct binding of ABI5 to its promoter and is involved in response to ABA. Is required for normal seed development. Involved in regulating the timing of desiccation tolerance and rate of water loss during seed maturation.
					AT3G51810	EM1	Encodes a ABA-inducible protein that accumulates during seed maturation, in parallel with its corresponding mRNA but with a 3 d delay. During germination, AtEm1 protein undergoes two successive cleavages before being degraded. Both proteins are more stable than the corresponding mRNA. The gene can be activated by the basic leucine zipper transcription factor ABI5. Expressed predominantly in prova…
	LOC107794010	0.831237	0.00408115	abscisic acid receptor PYL4-like	AT2G38310	PYL4	Encodes a member of the PYR (pyrabactin resistance )/PYL(PYR1-like)/RCAR (regulatory components of ABA receptor) family proteins with 14 members. PYR/PYL/RCAR family proteins function as abscisic acid sensors. Mediate ABA-dependent regulation of protein phosphatase 2Cs ABI1 and ABI2. The mRNA is cell-to-cell mobile.
					AT5G05440	PYL5	Encodes a member of the PYR (pyrabactin resistance )/PYL(PYR1-like)/RCAR (regulatory components of ABA receptor) family proteins with 14 members. PYR/PYL/RCAR family proteins function as abscisic acid sensors. Mediate ABA-dependent regulation of protein phosphatase 2Cs ABI1 and ABI2.
	LOC107794963	2.55015	0.0228728	protein SLE1-like	AT3G51810	EM1	Encodes a ABA-inducible protein that accumulates during seed maturation, in parallel with its corresponding mRNA but with a 3 d delay. During germination, AtEm1 protein undergoes two successive cleavages before being degraded. Both proteins are more stable than the corresponding mRNA. The gene can be activated by the basic leucine zipper transcription factor ABI5. Expressed predominantly in prova…
					AT2G40170	EM6, GEA6	Encodes a group 1 LEA gene that is activated by direct binding of ABI5 to its promoter and is involved in response to ABA. Is required for normal seed development. Involved in regulating the timing of desiccation tolerance and rate of water loss during seed maturation.
	LOC107801698	2.18872	0.00799955	late embryogenesis abundant protein-like	AT2G21490	LEA	dehydrin LEA
					AT4G39130	–	Dehydrin family protein
	LOC107814505	2.11946	0.00589605	low-temperature-induced 65 kDa protein-like	AT3G46750	–	low-temperature-induced protein
	LOC107815226	3.8359	0.0108376	abscisic acid receptor PYL11-like	AT4G18620	PYL13	Encodes a member of the PYR (pyrabactin resistance )/PYL(PYR1-like)/RCAR (regulatory components of ABA receptor) family proteins with 14 members. PYR/PYL/RCAR family proteins function as abscisic acid sensors. Mediate ABA-dependent regulation of protein phosphatase 2Cs ABI1 and ABI2.
					AT5G45860	PYL11	Encodes a member of the PYR (pyrabactin resistance )/PYL(PYR1-like)/RCAR (regulatory components of ABA receptor) family proteins with 14 members. PYR/PYL/RCAR family proteins function as abscisic acid sensors. Mediate ABA-dependent regulation of protein phosphatase 2Cs ABI1 and ABI2.
					AT5G45870	PYL12	Encodes a member of the PYR (pyrabactin resistance )/PYL(PYR1-like)/RCAR (regulatory components of ABA receptor) family proteins with 14 members. PYR/PYL/RCAR family proteins function as abscisic acid sensors. Mediate ABA-dependent regulation of protein phosphatase 2Cs ABI1 and ABI2.
	LOC107819933	2.07525	1.15e-07	low-temperature-induced 65 kDa protein-like	AT3G46750	–	low-temperature-induced protein
	LOC107825967	2.60223	0.00498939	carrot ABA-induced in somatic embryos 3-like	AT3G51810	EM1	Encodes a ABA-inducible protein that accumulates during seed maturation, in parallel with its corresponding mRNA but with a 3 d delay. During germination, AtEm1 protein undergoes two successive cleavages before being degraded. Both proteins are more stable than the corresponding mRNA. The gene can be activated by the basic leucine zipper transcription factor ABI5. Expressed predominantly in prova…
					AT2G40170	EM6, GEA6	Encodes a group 1 LEA gene that is activated by direct binding of ABI5 to its promoter and is involved in response to ABA. Is required for normal seed development. Involved in regulating the timing of desiccation tolerance and rate of water loss during seed maturation.
	LOC107830187	1.00838	0.0446593	pathogenesis-related protein STH-2-like	–	–	–
	LOC107831696	6.34916	0.00836321	S-norcoclaurine synthase 1-like	–	–	–

## Sheet: Supplementary Table 5
Supplementary Table 5. Annotation of two DEGs associated with plant regeneration, response to biotic stimulus, and glutamine-related GO terms.
The 100 DEGs (control: G1 > 2w:ΩBBMVP16&SRDXWUSm1: G2 > 4w:ΩBBMVP16&SRDXWUSm1: G3) were used for the GO enrichment analysis (Figure 6).
GO term	Name of DEGs in Nicotiana tabacum	q value culculated by baySeq with TCC	Gene description in NCBI	Ortholog gene in Arabidopsis thaliana (OrthDB)	Gene name in Arabidopsis thaliana (OrthDB)	Gene description in tair
shoot axis formation / secondary shoot formation / regulation of shoot system morphogenesis / regulation of secondary shoot formation / regulation of plant organ formation / regulation of morphogenesis of a branching structure / plant organ formation/ morphogenesis of a branching structure	LOC107773826	1.40762e-22	transcription factor TCP4-like	AT2G31070	TCP10	TCP family protein involved in heterchronic regulation of leaf differentiation. Together with TCP4, TCP3, TCP24 enhances hypocotyl cell elongation by directly activating YUC5.
				AT1G53230	TCP3	Encodes a member of a recently identified plant transcription factor family that includes Teosinte branched 1, Cycloidea 1, and proliferating cell nuclear antigen (PCNA) factors, PCF1 and 2. Regulated by miR319. Involved in heterochronic regulation of leaf differentiation. Elongates hypocotyl when miR319-resistant version is overexpressed. Suppresses auxin response by activating IAA3/SHY2 and SAU…
				AT3G15030	TCP4	Arabidopsis thaliana TCP family transcription factor. Regulated by miR319. Involved in heterchronic regulation of leaf differentiation. Promotes hypocotyl elongation when hyperactivated. Enhance hypocotyl cell elongation by directly activating YUC5.
	LOC107815131	2.8e-10	transcription factor TCP4-like	AT2G31070	TCP10	TCP family protein involved in heterchronic regulation of leaf differentiation. Together with TCP4, TCP3, TCP24 enhances hypocotyl cell elongation by directly activating YUC5.
				AT1G53230	TCP3	Encodes a member of a recently identified plant transcription factor family that includes Teosinte branched 1, Cycloidea 1, and proliferating cell nuclear antigen (PCNA) factors, PCF1 and 2. Regulated by miR319. Involved in heterochronic regulation of leaf differentiation. Elongates hypocotyl when miR319-resistant version is overexpressed. Suppresses auxin response by activating IAA3/SHY2 and SAU…
				AT3G15030	TCP4	Arabidopsis thaliana TCP family transcription factor. Regulated by miR319. Involved in heterchronic regulation of leaf differentiation. Promotes hypocotyl elongation when hyperactivated. Enhance hypocotyl cell elongation by directly activating YUC5.
response to biotic stimulus	LOC107769943	6.26068e-10	pathogenesis-related protein R minor form	AT4G11650	OSM34	Osmotin-like protein; functions as a positive regulator in the generation of ABA responses and is under post-translational control.
	LOC107791015	7.51122e-44	MLO-like protein 6	AT1G61560	MLO6	A member of a large family of seven-transmembrane domain proteins specific to plants, homologs of the barley mildew resistance locus o (MLO) protein. The Arabidopsis genome contains 15 genes encoding MLO proteins, with localization in plasma membrane. Phylogenetic analysis revealed four clades of closely-related AtMLO genes. ATMLO6 belongs to the clade IV, with AtMLO2, AtMLO3 and AtMLO12. The gen…
				AT2G39200	MLO, MLO12	A member of a large family of seven-transmembrane domain proteins specific to plants, homologs of the barley mildew resistance locus o (MLO) protein. The Arabidopsis genome contains 15 genes encoding MLO proteins, with localization in plasma membrane. Phylogenetic analysis revealed four clades of closely-related AtMLO genes. ATMLO6 belongs to the clade IV, with AtMLO2, AtMLO3 and AtMLO12. The gen…
				AT1G11310	MLO, MLO2	A member of a large family of seven-transmembrane domain proteins specific to plants, homologs of the barley mildew resistance locus o (MLO) protein. The Arabidopsis genome contains 15 genes encoding MLO proteins, with localization in plasma membrane. Phylogenetic analysis revealed four clades of closely-related AtMLO genes. ATMLO2 belongs to the clade IV, with AtMLO3, AtMLO6 and AtMLO12. The gen…
	LOC107808566	1.37628e-15	MLO-like protein 6	AT1G61560	MLO6	A member of a large family of seven-transmembrane domain proteins specific to plants, homologs of the barley mildew resistance locus o (MLO) protein. The Arabidopsis genome contains 15 genes encoding MLO proteins, with localization in plasma membrane. Phylogenetic analysis revealed four clades of closely-related AtMLO genes. ATMLO6 belongs to the clade IV, with AtMLO2, AtMLO3 and AtMLO12. The gen…
				AT2G39200	MLO, MLO12	A member of a large family of seven-transmembrane domain proteins specific to plants, homologs of the barley mildew resistance locus o (MLO) protein. The Arabidopsis genome contains 15 genes encoding MLO proteins, with localization in plasma membrane. Phylogenetic analysis revealed four clades of closely-related AtMLO genes. ATMLO6 belongs to the clade IV, with AtMLO2, AtMLO3 and AtMLO12. The gen…
				AT1G11310	MLO, MLO2	A member of a large family of seven-transmembrane domain proteins specific to plants, homologs of the barley mildew resistance locus o (MLO) protein. The Arabidopsis genome contains 15 genes encoding MLO proteins, with localization in plasma membrane. Phylogenetic analysis revealed four clades of closely-related AtMLO genes. ATMLO2 belongs to the clade IV, with AtMLO3, AtMLO6 and AtMLO12. The gen…
	LOC107827912	9.00276e-09	major allergen Pru ar 1-like	–	–	–
	LOC107830558	1.07398e-26	MLO-like protein 3	AT3G45290	MLO3	A member of a large family of seven-transmembrane domain proteins specific to plants, homologs of the barley mildew resistance locus o (MLO) protein. The Arabidopsis genome contains 15 genes encoding MLO proteins, with localization in plasma membrane. Phylogenetic analysis revealed four clades of closely-related AtMLO genes. ATMLO3 belongs to the clade IV, with AtMLO2, AtMLO6 and AtMLO12. The gen…
glutamine metabolic process/glutamine family amino acid metabolic process	LOC107790669	8.33032e-43	asparagine synthetase [glutamine-hydrolyzing]-like	AT3G47340	ASN1	encodes a glutamine-dependent asparagine synthetase, the predicted ASN1 peptide contains a purF-type glutamine-binding domain, and is expressed predominantly in shoot tissues, where light has a negative effect on its mRNA accumulation. Expression is induced within 3 hours of dark treatment, in senescing leaves and treatment with exogenous photosynthesis inhibitor. Induction of gene expression was…
	LOC107802035	1.53094e-12	glutamine synthetase, chloroplastic-like	AT5G35630	GLN2, GS2	chloroplastic glutamine synthetase The mRNA is cell-to-cell mobile.
	LOC107830560	2.58399e-33	asparagine synthetase [glutamine-hydrolyzing]	AT3G47340	ASN1	encodes a glutamine-dependent asparagine synthetase, the predicted ASN1 peptide contains a purF-type glutamine-binding domain, and is expressed predominantly in shoot tissues, where light has a negative effect on its mRNA accumulation. Expression is induced within 3 hours of dark treatment, in senescing leaves and treatment with exogenous photosynthesis inhibitor. Induction of gene expression was…
glutamine family amino acid metabolic process	LOC107765542	3.62653e-27	glutamate dehydrogenase A-like	AT5G07440	GDH2	Encodes the beta-subunit of the glutamate dehydrogenase. The enzyme is almost exclusively found in the mitochondria of stem and leaf companion cells.
				AT5G18170	GDH1	Encodes the 43 kDa alpha-subunit of the glutamate dehydrogenase with a putative mitochondrial transit polypeptide and NAD(H)- and alpha-ketoglutarate-binding domains. Mitochondrial localization confirmed by subcellular fractionation. Combines in several ratios with GDH2 protein (GDH-beta) to form seven isoenzymes. Catalyzes the cleavage of glycine residues. May be involved in ammonia assimilation…
				AT3G03910	GDH3, GSH3	GDH3 encodes a member of the glutamate dehydrogenase family. Its expression is upregulated in response to cytokinin and it may play a role in the control of nitrogen metabolism in leaf development.

## Sheet: Supplementary Table 6
Supplementary Table 6. Annotation of two DEGs detected using three-group RNA-seq count data (control: G1 < 2w:ΩBBMVP16&WUS: G2 < 4w:ΩBBMVP16&WUS: G3) (Figure S13).
Name of DEGs in Nicotiana tabacum	Gene description in NCBI	Ortholog gene in Arabidopsis thaliana (OrthDB)	Gene name in Arabidopsis thaliana (OrthDB)	Gene description in tair
LOC107761077	AT-hook motif nuclear-localized protein 15-like	AT3G55560	AGF2, AHL15	Other names: AGF2, AHL15, AT-HOOK MOTIF NUCLEAR-LOCALIZED PROTEIN 15, AT-HOOK PROTEIN OF GA FEEDBACK 2 AT-hook protein of GA feedback 2;(source:Araport11)
LOC107809734	uncharacterized LOC107809734	–	–	–

## Sheet: Supplementary Table 7
Supplementary Table 7. GO terms associated with intersect DEGs in Venn diagram (Figure S14A).
Intersect type in Venn diagram	N. tabacum genes	2w: ΩBBMVP16&WUS (G1) < 2w: ΩBBMVP16&SRDXWUSm1 (G2) (Figure 4)	4w: ΩBBMVP16&WUS (G1) < 4w: ΩBBMVP16&SRDXWUSm1 (G2) (Figure 5 and Figure S9)	Control (G1) < 2w: ΩBBMVP16&SRDXWUSm1 (G2) < 4w: ΩBBMVP16&SRDXWUSm1 (G3) (Figure 6)
Genes with higher expression on the ΩBBMVP16&SRDXWUSm1 side at both two (Figure 4) and four (Figure 5) weeks	LOC107766368	–	–	–
	LOC107776154	–	–	–
	LOC107779738	–	–	–
	LOC107782639	cellular response to auxin stimulus / auxin-activated signaling pathway	cellular response to auxin stimulus / auxin-activated signaling pathway	–
	LOC107787721	–	–	–
	LOC107789862	–	–	–
	LOC107795218	cell population proliferation	–	–
	LOC107795902	–	–	–
	LOC107797979	cell population proliferation	–	–
	LOC107798922	polysaccharide catabolic process / pectin catabolic process	–	–
	LOC107799231	–	–	–
	LOC107801191	–	–	–
	LOC107801739	–	–	–
	LOC107806766	response to water deprivation / response to water / response to acid chemical	response to inorganic substance	–
	LOC107815182	–	–	–
	LOC107817732	–	–	–
	LOC107824574	–	–	–
	LOC107831462	–	–	–
Genes that were highly expressed on the ΩBBMVP16&SRDXWUSm1 side at both two (Figure 4) and four (Figure 5) weeks and gradually upregulated during the culture process of ΩBBMVP16&SRDXWUSm1-introduced leaf cells	LOC107801243	–	–	–
Genes that were highly expressed on the ΩBBMVP16&SRDXWUSm1 side at four week (Figure 5) and gradually upregulated during the culture process of ΩBBMVP16&SRDXWUSm1-introduced leaf cells	LOC107759204	–	–	–
	LOC107759355	–	–	–
	LOC107760453	–	–	–
	LOC107761798	–	–	–
	LOC107762716	–	–	–
	LOC107766477	–	–	–
	LOC107767356	–	–	–
	LOC107768566	–	–	–
	LOC107768678	–	–	–
	LOC107770136	–	–	–
	LOC107770783	–	–	–
	LOC107770800	–	–	–
	LOC107771158	–	–	–
	LOC107771888	–	–	–
	LOC107773569	–	–	–
	LOC107775455	–	–	–
	LOC107776448	–	–	–
	LOC107776539	–	–	–
	LOC107778857	–	–	–
	LOC107779111	–	–	–
	LOC107779361	–	cellular response to auxin stimulus / auxin-activated signaling pathway	–
	LOC107780500	–	–	–
	LOC107784977	–	–	–
	LOC107786325	–	–	–
	LOC107787010	–	–	–
	LOC107788257	–	–	–
	LOC107788987	–	–	–
	LOC107792209	–	–	–
	LOC107794016	–	–	–
	LOC107794190	–	–	–
	LOC107794974	–	–	–
	LOC107797912	–	–	–
	LOC107799891	–	–	–
	LOC107802378	–	–	–
	LOC107802912	–	–	–
	LOC107806423	–	–	–
	LOC107808523	–	–	–
	LOC107813754	–	–	–
	LOC107816961	–	–	–
	LOC107823798	–	response to radiation / response to light stimulus	–
	LOC107825567	–	response to radiation / response to light stimulus	–
	LOC107826611	–	–	–
	LOC107829831	–	–	–
	LOC107832658	–	–	–
